# Supplementary material for: The TOG protein Stu2 is regulated by acetylation
Source: PLoS Genet. 2022 Sep 9;18(9):e1010358. doi: 10.1371/journal.pgen.1010358 (PMC9491610; doi:10.1371/journal.pgen.1010358)
Supplement: S1 Supplementary file — This Excel spread sheet contain six tabs, one each for: 1. The microscopy analysis of Fig 5. This tab is labeled “Fig 5 Microscopy.” 2. The quantitative chromosome transmission fidelity assay data of Fig 7. This tab is labeled “Fig 7 Quant CTF Assay.” 3. Quantification of the γ-tubulin co-purification blots of Fig 9. This tab is labeled “Fig 9 Tub4 co-purification.” 4. Quantification of the Tub1 co-purification blots of Fig 10. This tab is labeled “Fig 10 Tub1 co-purification.” 5. The tetrad dissections of S2 Fig. This tab is labeled “S2 Fig Tetrad Dissection Data.” 6. The qualitative chromosome transmission fidelity assay of S3 Fig. This tab is labeled “S3 Fig Qual CTF Assay.” (XLSX) [file pgen.1010358.s009.xlsx]

## Sheet: Fig. 5 Microscopy
Data supplement for Figure 5 - miscroscopy assays
Strain/Count	Metaphase	Anaphase	Binucleated	Multibudded	Polarized nucleus	B + M Mitotic Deffect	B + M + P Mitotic Deffect		Strain	Average Mitotic Defect	STDEV.S	SEM
WT 12358-1	48	44	2	2	4	4	8		WT	6	2.64575	1.52753
12358-2	42	55	1	1	1	2	3		K252R	5.33333	2.51661	1.45297
12358-3	42	51	2	2	3	4	7		K252Q	3.66667	2.51661	1.45297
K252R 12419-1	43	49	6	2	0	8	8		K469R	3.66667	1.1547	0.666667
12419-2	46	49	1	4	0	5	5		K469Q	5	2	1.1547
12419-3	45	52	2	0	1	2	3		K870R	6.33333	2.08167	1.20185
K252Q 12365-1	43	56	0	0	1	0	1		K870Q	6	1	0.57735
12365-2	47	49	2	1	1	3	4		2KR	6.33333	1.1547	0.666667
12365-3	43	51	2	2	2	4	6		2KQ	5.66667	2.08167	1.20185
K469R 12361-1	51	46	0	1	2	1	3		3KR	8.66667	4.72582	2.72845
12361-2	42	53	1	2	2	3	5		3KQ	8.66667	4.72582	2.72845
12361-3	50	47	2	0	1	2	3
K469Q 12366-1	45	50	2	3	0	5	5			p-test	t-test
12366-2	50	47	1	2	0	3	3		K252R vs WT	0.7418	not significant
12366-3	48	45	0	2	5	2	7		K252Q vs WT	0.4341	not significant
K870R 12362-1	50	43	3	1	3	4	7		K469R vs WT	0.3975	not significant
12362-2	53	43	1	1	2	2	4		K469Q vs WT	0.4226	not significant
12362-3	47	45	3	2	3	5	8		K870R vs WT	0.6667	not significant
K870Q 12367-1	50	45	3	1	1	4	5		K870Q vs WT	1	not significant
12367-2	48	46	2	1	4	3	7		2KR vs WT	0.874	not significant
12367-3	48	46	5	0	1	5	6		2KQ vs WT	0.8399	not significant
2KR 12363-1	46	47	5	2	0	7	7		3KR vs WT	0.2697	not significant
12363-2	44	49	2	3	2	5	7		3KQ vs WT	0.2697	not significant
12363-3	42	53	0	1	4	1	5
2KQ 12368-1	43	49	1	6	1	7	8
12368-2	38	57	1	0	4	1	5
12368-3	47	49	3	1	0	4	4
3KR 12364-1	41	45	8	3	3	11	14
12364-2	47	48	3	2	0	5	5
12364-3	42	51	5	2	0	7	7
3KQ 12369-1	48	38	7	6	1	13	14
12369-2	53	42	5	0	0	5	5
12369-3	54	39	3	2	2	5	7

## Sheet: Fig. 7 Quant CTF Assay
Quantitative chromosome transmission fidelity assay																-Ura -Leu Plates				Cells per 5-FOA plate				5-FOA Plates
	100 cells -U-L 1	100 cells -U-L 2	200 cells -U-L 1	200 cells -U-L 2	5-FOA 1 (16000)	5-FOA 2 (16000)	5-FOA 3 (16000)	5-FOA 4 (16000)	% expected 100 1	% expected 100 2	% expected 200 1	% expected 200 2	Average Colonies per 5-FOA plate		K870R analysis	200 cells 1	200 cells 2	200 cells 3	200 cells 4	Rep 1	Rep 2	Rep 3	Rep 4	17000 cells	17000 cells	17000 cells	17000 cells
Genomic	137	125	280	236	5	4	2	0	1.37	1.25	1.4	1.18	2.75		Genomic	294	318	303		24990	27030	25755		0.7	0.7	0.3
WT	91	100	165	200	12	6	12	10	0.91	1	0.825	1	10		WT	194	195	214		16490	16575	18190		2	2.3	2.7
K252R	80	92	164	161	36	34	27	29	0.8	0.92	0.82	0.805	31.5		K870R	213	245	185	233	18105	20825	15725	19805	3.3	9	3	2.7
K469R	67	71	136	149	22	34	23	21	0.67	0.71	0.68	0.745	25
																Chromosome loss events per cell				Chromosome loss events per 10000 cells				AVERAGE	STDEV.S	SEM	p-vaue
K252,469R	89	97	166	175	20	15	12	18	0.89	0.97	0.83	0.875	16.25		Genomic	2.80112e-05	2.58972e-05	1.16482e-05		0.280112	0.258972	0.116482		0.218522	0.0889989	0.0513835	0.0012
K252,469,870R	85	80	159	N.C.	15	25	21	15	0.85	0.8	0.795	N.C.	19		WT	0.000121286	0.000138763	0.000148433		1.21286	1.38763	1.48433		1.36161	0.137596	0.0794413	null
K252Q	95	106	228	215	27	24	18	15	0.95	1.06	1.14	1.075	21		K870R	0.00018227	0.000432173	0.000190779	0.000136329	1.8227	4.32173	1.90779	1.36329	2.35388	1.33352	0.666761	0.3521
K469Q	85	83	170	188	10	12	11	9	0.85	0.83	0.85	0.94	10.5		Normalization of Chromosome loss events per 10000 cells to previous biological replicates
K870Q	53	70	111	110	10	15	15	12	0.53	0.7	0.555	0.55	13			Rep 1	Rep 2	Rep 3	Rep 4	AVERAGE	STDEV.S	SEM
K252,469Q	111	104	206	200	11	10	8	8	1.11	1.04	1.03	1	9.25		WT	5.96221	6.82138	7.29674		6.69344	0.676402	0.390521
K252,469,870Q	427	418	783	856	93	104	90	97	1.0675	1.045	0.97875	1.07	96		K870R	8.96011	21.2449	9.37839	6.70173	11.5713	6.55538	3.27769
	Deviation from expected counts	Estimated cells/5-FOA plate	Chromosome loss frequency				Chromosome loss events per 10000 cells
Genomic	1.3	20800	0.000240385	0.000192308	9.61538e-05	0	2.40385	1.92308	0.961538	0
WT	0.93375	14940	0.000803213	0.000401606	0.000803213	0.000669344	8.03213	4.01606	8.03213	6.69344
K252R	0.83625	13380	0.00269058	0.00254111	0.00201794	0.00216741	26.9058	25.4111	20.1794	21.6741
K469R	0.70125	11220	0.00196078	0.0030303	0.00204991	0.00187166	19.6078	30.303	20.4991	18.7166
K252,469R	0.89125	14260	0.00140252	0.00105189	0.000841515	0.00126227	14.0252	10.5189	8.41515	12.6227
K252,469,870R	0.815	13040	0.00115031	0.00191718	0.00161043	0.00115031	11.5031	19.1718	16.1043	11.5031
K252Q	1.05625	16900	0.00159763	0.00142012	0.00106509	0.000887574	15.9763	14.2012	10.6509	8.87574
K469Q	0.8675	13880	0.000720461	0.000864553	0.000792507	0.000648415	7.20461	8.64553	7.92507	6.48415
K870Q	0.58375	9340	0.00107066	0.001606	0.001606	0.0012848	10.7066	16.06	16.06	12.848
K252,469Q	1.045	16720	0.000657895	0.000598086	0.000478469	0.000478469	6.57895	5.98086	4.78469	4.78469
K252,469,870Q	1.04031	66580	0.00139682	0.00156203	0.00135176	0.00145689	13.9682	15.6203	13.5176	14.5689
Quantitative CTF analysis	T1	T2	T3	T4	AVG	SEM		* p < 0.05, ** p < 0.01, *** p < 0.005
Genomic	2.40385	1.92308	0.961538	n/a	1.76282	0.423999		Comparison	raw p-value	raw significance
WT	8.03213	4.01606	8.03213	6.69344	6.69344	0.946595		Genomic vs WT	0.0089	**
K252R	26.9058	25.4111	20.1794	21.6741	23.5426	1.57069		K252R vs WT	0.0003	***
K252Q	15.9763	14.2012	10.6509	8.87574	12.426	1.62048		K252Q vs WT	0.0283	*
K469R	19.6078	30.303	20.4991	18.7166	22.2816	2.69844		K469R vs WT	0.0055	**
K469Q	7.20461	8.64553	7.92507	6.48415	7.56484	0.465056		K469Q vs WT	0.4551
K870R*	8.96011	21.2449	9.37839	6.70173	11.5713	3.27769		K870R* vs WT	0.3521
K870Q	10.7066	16.06	16.06	12.848	13.9186	1.31129		K870Q vs WT	0.0066	**
K252,469R	14.0252	10.5189	8.41515	12.6227	11.3955	1.22721		2KR vs WT	0.023	*
K252,469Q	6.57895	5.98086	4.78469	4.78469	5.5323	0.448565		2KQ vs WT	0.3298
K252,469,870R	11.5031	19.1718	16.1043	11.5031	14.5706	1.87844		3KR vs WT	0.02	*
K252,469,870Q	13.9682	15.6203	13.5176	14.5689	14.4187	0.454739		3KQ vs WT	0.0018	***
*K870R values normalized based on ratio of new WT control chromosome loss frequencies to old WT control chromosome loss frequencies. p-values of K870R determined based on new Stu2-WT biorep values.								K252R vs K252Q	0.0026	***
								K469R vs K469Q	0.0126	*
								K870R* vs K870Q	0.5425
								2KR vs 2KQ	0.0109	*
								3KR vs 3KQ	0.9423
								K870R* vs 3KR	0.4632
								K870Q vs 3KQ	0.7368

## Sheet: Fig. 9 Tub4 co-purification
Band densitometry values											Co-purified Tub4 band density normalized to WCE concentration												Co-purified Tub4 band density relative to Stu2-acetyl mutant enrichment.
	K to R	Bio Rep 1	Bio Rep 2	Bio Rep 3		K to Q	Bio Rep 1	Bio Rep 2	Bio Rep 3		K to R	Bio Rep 1	Bio Rep 2	Bio Rep 3		K to Q	Bio Rep 1	Bio Rep 2	Bio Rep 3				K to R	Bio Rep 1	Bio Rep 2	Bio Rep 3		K to Q	Bio Rep 1	Bio Rep 2	Bio Rep 3
TUB4 PD	Stu2-No Tag	12.121	498.234	329.243	TUB4 PD	Stu2-No Tag	231.192	748.083	202.242		Stu2-No Tag	0.000520441	0.0563982	0.0256843		Stu2-No Tag	0.021994	0.12685	0.0141643				Stu2-No Tag	0.0345377	0.572443	0.361593		Stu2-No Tag	0.312371	1.01076	0.235727
	Stu2-3xHA	3334.54	3666.25	4370.78		Stu2-3xHA	830.506	2407.98	8163.82		Stu2-3xHA	0.139674	0.449708	0.294015		Stu2-3xHA	0.0423596	0.195461	0.759718				Stu2-3xHA	0.0627587	0.125491	0.123223		Stu2-3xHA	0.0144837	0.0805047	0.289243
	K252R	4406.44	6176.2	1703.65		K252Q	11308.1	7238.27	11124.7		K252R	0.223088	0.732995	0.112917		K252Q	0.605027	0.717405	0.592303				K252R	0.101747	0.18258	0.0385501		K252Q	0.256094	0.187919	0.386133
	K469R	10092.7	6061.88	4310.49		K469Q	6178.75	1584.2	23156.3		K469R	0.510949	0.590002	0.293223		K469Q	0.375821	0.239105	1.51129				K469R	0.279082	0.155725	0.112692		K469Q	0.128677	0.0529646	0.690572
	K870R	3995.9	1013.69	5385.32		K870Q	607.506	639.991	13536.8		K870R	0.256428	0.118435	0.32604		K870Q	0.0249756	0.0657302	1.0511				K870R	0.106226	0.0324699	0.290639		K870Q	0.0133551	0.019271	0.410105
	2KR	2323.69	1431.2	3695.59		2KQ	3107.66	1211.96	16833		2KR	0.158457	0.197793	0.177954		2KQ	0.17872	0.175376	1.10025				2KR	0.0556313	0.0431702	0.114672		2KQ	0.0713002	0.0503996	0.543959
	3KR	540.82	82.95	1159.23		3KQ	15038.7	6769.17	19121.5		3KR	0.0318223	0.0103122	0.0628783		3KQ	1.31787	1.12316	1.35714				3KR	0.0123151	0.00220002	0.0419788		3KQ	0.284411	0.223145	0.569354
	3KQ	9124.24	2332.76	18248.3		3KR	46.95	265.799	1332.99		3KQ	0.467811	0.244147	1.09632		3KR	0.00492216	0.0227814	0.107919				3KQ	0.215255	0.0486804	0.580727		3KR	0.000821921	0.0136374	0.0438075
											Normalized co-purified Tub4 band density relative to Stu2-acetyl mutant enrichment.												Co-purified Tub4 band density relative to Stu2-acetyl mutant enrichment normalized to the WT control.
TUB4 WCE	Stu2-No Tag	23289.9	8834.22	12818.8	TUB4 WCE	Stu2-No Tag	10511.6	5897.37	14278.3		K to R	Bio Rep 1	Bio Rep 2	Bio Rep 3		K to Q	Bio Rep 1	Bio Rep 2	Bio Rep 3
	Stu2-3xHA	23873.8	8152.51	14865.8		Stu2-3xHA	19606.1	12319.5	10745.9		Stu2-No Tag	1.48295e-06	6.47984e-05	2.82079e-05		Stu2-No Tag	2.97168e-05	0.000171391	1.65095e-05				K to R	Bio Rep 1	Bio Rep 2	Bio Rep 3		K to Q	Bio Rep 1	Bio Rep 2	Bio Rep 3
	K252R	19752.1	8425.97	15087.6		K252Q	18690.3	10089.5	18782.1		Stu2-3xHA	2.62877e-06	1.53929e-05	8.28899e-06		Stu2-3xHA	7.38734e-07	6.53473e-06	2.69167e-05				Stu2-No Tag	0.550325	4.56164	2.93446		Stu2-No Tag	21.5671	12.5553	0.814979
	K469R	19752.9	10274.3	14700.4		K469Q	16440.7	6625.56	15322.2		K252R	5.1512e-06	2.16687e-05	2.55509e-06		K252Q	1.3702e-05	1.86252e-05	2.05585e-05				Stu2-3xHA	1	1	1		Stu2-3xHA	1	1	1
	K870R	15582.9	8559.05	16517.3		K870Q	24324	9736.63	12878.6		K469R	1.41287e-05	1.51567e-05	7.66591e-06		K469Q	7.82674e-06	7.99398e-06	4.50699e-05				K252R	1.62124	1.45493	0.312848		K252Q	17.6816	2.33426	1.33498
	2KR	14664.5	7235.87	20767.1		2KQ	17388.4	6910.63	15299.2		K870R	6.8168e-06	3.79363e-06	1.7596e-05		K870Q	5.49051e-07	1.97922e-06	3.18438e-05				K469R	4.44691	1.24093	0.914537		K469Q	8.88428	0.657907	2.38751
	3KR	16995	8043.87	18436.2		3KQ	11411.4	6026.9	14089.5		2KR	3.79361e-06	5.96613e-06	5.5218e-06		2KQ	4.10045e-06	7.29306e-06	3.55547e-05				K870R	1.6926	0.258744	2.35864		K870Q	0.922078	0.239377	1.41786
	3KQ	19504.1	9554.75	16645		3KR	9538.5	11667.4	12351.7		3KR	7.24633e-07	2.73502e-07	2.27698e-06		3KQ	2.49235e-05	3.70248e-05	4.04097e-05				2KR	0.886431	0.344011	0.930604		2KQ	4.9228	0.626046	1.88063
											3KQ	1.10364e-05	5.09489e-06	3.48889e-05		3KR	8.61688e-08	1.16885e-06	3.54666e-06				3KR	0.19623	0.0175313	0.340674		3KQ	19.6366	2.77182	1.96843
HA PD	Stu2-No Tag	350.95	870.364	910.536	HA PD	Stu2-No Tag	740.121	740.121	857.95		Normalized co-purified Tub4 band density relative to Stu2-acetyl mutant enrichment, normalized to the WT control.												3KQ	3.42988	0.387921	4.71282		3KR	0.0567481	0.169398	0.151456
	Stu2-3xHA	53132.7	29215.3	35470.6		Stu2-3xHA	57340.8	29911.1	28224.8														LOG2 tranform of co-purified Tub4 band density relative to Stu2-acetyl mutant enrichment.
	K252R	43307.9	33827.3	44193.1		K252Q	44156.2	38518	28810.6		K to R	Bio Rep 1	Bio Rep 2	Bio Rep 3		K to Q	Bio Rep 1	Bio Rep 2	Bio Rep 3				K to R	Bio Rep 1	Bio Rep 2	Bio Rep 3		K to Q	Bio Rep 1	Bio Rep 2	Bio Rep 3
	K469R	36164	38926.7	38250.2		K469Q	48017.5	29910.6	33532.1		Stu2-No Tag	0.564122	4.20964	3.40306		Stu2-No Tag	40.2267	26.2278	0.613354				Stu2-No Tag	-0.861645	2.18955	1.5531		Stu2-No Tag	4.43076	3.65022	-0.295165
	K870R	37617.1	31219.4	18529.2		K870Q	45488.7	33210.1	33008.1		Stu2-3xHA	1	1	1		Stu2-3xHA	1	1	1				Stu2-3xHA	0	0	0		Stu2-3xHA	0	0	0
	2KR	41769.5	33152.6	32227.6		2KQ	43585.6	24047	30945.4		K252R	1.95954	1.40771	0.308251		K252Q	18.5479	2.85019	0.763784				K252R	0.697094	0.54095	-1.67646		K252Q	4.14418	1.22297	0.416817
	3KR	43915.1	37704.3	27614.8		3KQ	52876.6	30335.3	33584.5		K469R	5.37463	0.984659	0.924831		K469Q	10.5948	1.22331	1.67442				K469R	2.1528	0.311425	-0.128886		K469Q	3.15126	-0.604044	1.25551
	3KQ	42388	47919.9	31423.1		3KR	57122.3	19490.5	30428.4		K870R	2.59315	0.246454	2.12281		K870Q	0.743232	0.302878	1.18305				K870R	0.759245	-1.9504	1.23796		K870Q	-0.117039	-2.06264	0.503712
											2KR	1.44311	0.387591	0.666161		2KQ	5.55064	1.11605	1.32092				2KR	-0.17392	-1.53947	-0.103761		2KQ	2.29948	-0.67566	0.911217
HA WCE	Stu2-No Tag	358.121		521.335	HA WCE	Stu2-No Tag	331.243	331.243	477.263		3KR	0.275654	0.0177681	0.2747		3KQ	33.7381	5.66584	1.50129				3KR	-2.34938	-5.83392	-1.55354		3KQ	4.29548	1.47083	0.977043
	Stu2-3xHA	32275		18561		Stu2-3xHA	32420.8	23431.9	13068.9		3KQ	4.19831	0.33099	4.20907		3KR	0.116644	0.178867	0.131764				3KQ	1.77816	-1.36617	2.23659		3KR	-4.13928	-2.56151	-2.72303
	K252R	34684.2		28983.4		K252Q	45016.8	20102.6	22784.2		LOG2 transform of the normalized co-purified Tub4 band density relative to Stu2-acetyl mutant enrichment.												Graphing co-purified Tub4 band density relative to Stu2-acetyl mutant enrichment normalized to the WT control.
	K469R	39729.2		26398		K469Q	39756.8	22284.3	24605.9															Bio Rep 1	Bio Rep 2	Bio Rep 3	Bio Rep 4	Bio Rep 5	Bio Rep 6	AVERAGE	STDEV.S	SEM	p-value
	K870R	34917		14589.8		K870Q	29957.5	20162	15559.3		K to R	Bio Rep 1	Bio Rep 2	Bio Rep 3		K to Q	Bio Rep 1	Bio Rep 2	Bio Rep 3				Stu2-3xHA	1	1	1	1	1	1	1	0	0	null
	2KR	46115.7		28113.9		2KQ	50270.3	16643.6	25771.3		Stu2-No Tag	-0.825921	2.0737	1.76683		Stu2-No Tag	5.33008	4.71302	-0.705208				K252R	1.62124	1.45493	0.312848				1.12967	0.71226	0.411223	0.8891
	3KR	29806.9		17548.9		3KQ	32406	25560.6	22144.2		Stu2-3xHA	0	0	0		Stu2-3xHA	0	0	0				K252Q	17.6816	2.33426	1.33498				7.11694	9.16288	5.29019	0.0825
	3KQ	47144.3		30855.1		3KR	30636.9	19637.6	10202.1		K252R	0.970518	0.493351	-1.69782		K252Q	4.21319	1.51106	-0.388763				K469R	4.44691	1.24093	0.914537				2.20079	1.95203	1.127	0.3505
											K469R	2.42617	-0.0223041	-0.112739		K469Q	3.40529	0.290787	0.743662				K469Q	8.88428	0.657907	2.38751				3.97657	4.3373	2.50414	0.4833
PGK1 WCE	Stu2-No Tag	22142.1	31240.2	18024.8	PGK1 WCE	Stu2-No Tag	34517.3	32391.3	23547.5		K870R	1.37471	-2.02061	1.08598		K870Q	-0.428116	-1.72319	0.242513				K870R	1.6926	0.258744	2.35864				1.43666	1.07309	0.619549	0.7726
	Stu2-3xHA	24468.8	32416.6	23237.9		Stu2-3xHA	23627.4	31680.4	23396.9		2KR	0.529183	-1.36739	-0.586056		2KQ	2.47265	0.158395	0.401539				K870Q	0.922078	0.239377	1.41786				0.859771	0.591705	0.341621	0.8387
	K252R	23391.7	28790.3	15558.2		K252Q	24681.1	30483	21928.2		3KR	-1.85907	-5.81457	-1.86407		3KQ	5.07631	2.50229	0.5862				2KR	0.886431	0.344011	0.930604				0.720349	0.326665	0.1886	0.3467
	K469R	23240.8	30814.1	16326.8		K469Q	33674.9	30918.8	18704.2		3KQ	2.06981	-1.59514	2.0735		3KR	-3.09982	-2.48304	-2.92397				2KQ	4.9228	0.626046	1.88063				2.47649	2.20948	1.27564	0.5881
	K870R	25413.9	32423.5	16368.8		K870Q	38154.1	25875.6	19861.6		Graphing Normalized co-purified Tub4 band density relative to Stu2-acetyl mutant enrichment, normalized to the WT control.												3KR	0.19623	0.0175313	0.340674	0.0567481	0.169398	0.151456	0.155339	0.113969	0.0465278	0.0571
	2KR	29104.5	35598.5	16663.1		2KQ	37966.4	21190.7	21465.8														3KQ	3.42988	0.387921	4.71282	19.6366	2.77182	1.96843	5.48458	7.08232	2.89134	0.0682
	3KR	29516.3	35613.1	20115.3		3KQ	40756.9	24904.7	21419.9			Bio Rep 1	Bio Rep 2	Bio Rep 3	Bio Rep 4	Bio Rep 5	Bio Rep 6	AVERAGE	STDEV.S	SEM	p-value		Graphing LOG2 transform of the co-purified Tub4 band density relative to Stu2-acetyl mutant enrichment.
	3KQ		36630.3	18963.5		3KR	50821.3	26579.6	22325.6		Stu2-3xHA	1	1	1	1	1	1	1	0	0	null			Bio Rep 1	Bio Rep 2	Bio Rep 3	Bio Rep 4	Bio Rep 5	Bio Rep 6	AVERAGE	STDEV.S	SEM	p-value
											K252R	1.95954	1.40771	0.308251				1.22517	0.840645	0.485346	0.9695		Stu2-3xHA	0	0	0	0	0	0	0	0	0	null
											K252Q	18.5479	2.85019	0.763784				7.3873	9.72152	5.61272	0.1341		K252R	0.970518	0.493351	-1.69782				-0.0779842	1.42296	0.821549	0.8891
											K469R	5.37463	0.984659	0.924831				2.42804	2.552	1.4734	0.6422		K252Q	4.21319	1.51106	-0.388763				1.77849	2.3126	1.33518	0.0825
											K469Q	10.5948	1.22331	1.67442				4.49751	5.28523	3.05143	0.5145		K469R	2.42617	-0.0223041	-0.112739				0.763708	1.44044	0.831639	0.3505
											K870R	2.59315	0.246454	2.12281				1.65414	1.24157	0.716819	0.9105		K469Q	3.40529	0.290787	0.743662				1.47991	1.68273	0.971523	0.4833
											K870Q	0.743232	0.302878	1.18305				0.743054	0.440087	0.254084	0.908		K870R	1.37471	-2.02061	1.08598				0.146691	1.88248	1.08685	0.7726
											2KR	1.44311	0.387591	0.666161				0.832288	0.547019	0.315821	0.269		K870Q	-0.428116	-1.72319	0.242513				-0.636265	0.999247	0.576915	0.8387
											2KQ	5.55064	1.11605	1.32092				2.66253	2.50327	1.44526	0.6404		2KR	0.529183	-1.36739	-0.586056				-0.474756	0.953175	0.550316	0.3467
											3KR	0.275654	0.0177681	0.2747	0.116644	0.178867	0.131764	0.1659	0.0995851	0.0406555	0.0805		2KQ	2.47265	0.158395	0.401539				1.01086	1.27177	0.734258	0.5881
											3KQ	4.19831	0.33099	4.20907	33.7381	5.66584	1.50129	8.27393	12.6279	5.15532	0.059		3KR	-1.85907	-5.81457	-1.86407	-3.09982	-2.48304	-2.92397	-3.00742	1.46946	0.599903	0.0571
											Graphing LOG2 tranform of the normalized co-purified Tub4 band density relative to Stu2-acetyl mutant enrichment.												3KQ	5.07631	2.50229	0.5862	2.06981	-1.59514	2.0735	1.78549	2.2079	0.90137	0.0682
												Bio Rep 1	Bio Rep 2	Bio Rep 3	Bio Rep 4	Bio Rep 5	Bio Rep 6	AVERAGE	STDEV.S	SEM	p-value
											Stu2-3xHA	0	0	0	0	0	0	0	0	0	null
											K252R	0.970518	0.493351	-1.69782				-0.0779842	1.42296	0.821549	0.9695
											K252Q	4.21319	1.51106	-0.388763				1.77849	2.3126	1.33518	0.1341
											K469R	2.42617	-0.0223041	-0.112739				0.763708	1.44044	0.831639	0.6422
											K469Q	3.40529	0.290787	0.743662				1.47991	1.68273	0.971523	0.5145
											K870R	1.37471	-2.02061	1.08598				0.146691	1.88248	1.08685	0.9105
											K870Q	-0.428116	-1.72319	0.242513				-0.636265	0.999247	0.576915	0.908
											2KR	0.529183	-1.36739	-0.586056				-0.474756	0.953175	0.550316	0.269
											2KQ	2.47265	0.158395	0.401539				1.01086	1.27177	0.734258	0.6404
											3KR	-1.85907	-5.81457	-1.86407	-3.09982	-2.48304	-2.92397	-3.00742	1.46946	0.599903	0.0805
											3KQ	5.07631	2.50229	0.5862	2.06981	-1.59514	2.0735	1.78549	2.2079	0.90137	0.059

## Sheet: Fig. 10 Tub1 co-purification
Band densitometry values											Co-purified Tub1 band density normalized to WCE concentration												Co-purified Tub1 band density relative to Stu2-acetyl mutant enrichment.
	K to R	Bio Rep 1	Bio Rep 2			K to Q	Bio Rep 1	Bio Rep 2			K to R	Bio Rep 1	Bio Rep 2			K to Q	Bio Rep 1	Bio Rep 2					K to R	Bio Rep 1	Bio Rep 2			K to Q	Bio Rep 1	Bio Rep 2
TUB1 PD	Stu2-No Tag	3206.05	636.87		TUB1 PD	Stu2-No Tag	5578.2	844.527			Stu2-No Tag	0.330255	0.0849823			Stu2-No Tag	0.532443	0.0324126					Stu2-No Tag	7.24357	0.689072			Stu2-No Tag	5.50755	1.17276
	Stu2-3xHA	16703.6	8352.12			Stu2-3xHA	22617.9	4302.47			Stu2-3xHA	1.29913	0.583489			Stu2-3xHA	1.99017	0.709299					Stu2-3xHA	0.935589	0.277803			Stu2-3xHA	0.823606	0.121649
	K252R	12320.7	5418.1			K252Q	24178	11982.3			K252R	0.509355	0.359627			K252Q	1.08597	1.65744					K252R	0.612648	0.174273			K252Q	0.656981	0.322078
	K469R	13463.1	7335.76			K469Q	13080.2	10751.6			K469R	0.770136	0.382613			K469Q	0.517427	1.04906					K469R	0.760792	0.232701			K469Q	0.377259	0.291004
	K870R	15212.5	7447.35			K870Q	10864.1	13512.5			K870R	1.29269	0.763808			K870Q	0.914853	0.457272					K870R	1.68149	0.552943			K870Q	0.366722	0.430165
	2KR	5612.9	4377.86			2KQ	12431.2	8967.42			2KR	0.569648	0.699592			2KQ	0.765408	0.218355					2KR	0.460829	0.232757			2KQ	0.266795	0.214298
	3KR	3857	3907.62			3KQ	19362.9	10242.5			3KR	0.239086	0.300442			3KQ	1.3575	0.545907					3KR	0.371687	0.30797			3KQ	0.392015	0.188648
	3KQ	6144.15	13620			3KR	14577	21329			3KQ	0.293793	0.991521			3KR	0.470446	0.8545					3KQ	0.221654	0.375389			3KR	0.551056	0.587292
											Normalized co-purified Tub1 band density relative to Stu2-acetyl mutant enrichment.												Co-purified Tub1 band density relative to Stu2-acetyl mutant enrichment normalized to the WT control.
TUB1 WCE	Stu2-No Tag	9707.82	7494.15		TUB1 WCE	Stu2-No Tag	10476.6	26055.5			K to R	Bio Rep 1	Bio Rep 2			K to Q	Bio Rep 1	Bio Rep 2
	Stu2-3xHA	12857.5	14314.1			Stu2-3xHA	11364.8	6065.8			Stu2-No Tag	0.000746158	9.1948e-05			Stu2-No Tag	0.0005257	4.50099e-05					K to R	Bio Rep 1	Bio Rep 2			K to Q	Bio Rep 1	Bio Rep 2
	K252R	24188.8	15065.9			K252Q	22263.9	7229.41			Stu2-3xHA	7.27661e-05	1.94076e-05			Stu2-3xHA	7.24699e-05	2.00549e-05					Stu2-No Tag	7.74226	2.48043			Stu2-No Tag	6.68711	9.64049
	K469R	17481.5	19172.8			K469Q	25279.4	10248.8			K252R	2.53278e-05	1.15674e-05			K252Q	2.95088e-05	4.45511e-05					Stu2-3xHA	1	1			Stu2-3xHA	1	1
	K870R	11768.1	9750.29			K870Q	11875.3	29550.3			K469R	4.352e-05	1.2137e-05			K469Q	1.49236e-05	2.83939e-05					K252R	0.654827	0.627326			K252Q	0.797689	2.6476
	2KR	9853.29	6257.73			2KQ	16241.2	41068.1			K870R	0.000142886	5.67104e-05			K870Q	3.08811e-05	1.4557e-05					K469R	0.813169	0.837648			K469Q	0.458057	2.39216
	3KR	16132.3	13006.2			3KQ	14263.7	18762.4			2KR	4.6769e-05	3.71951e-05			2KQ	1.6427e-05	5.21811e-06					K870R	1.79726	1.99041			K870Q	0.445264	3.53611
	3KQ	20913.2	13736.5			3KR	30985.6	24960.8			3KR	2.304e-05	2.36786e-05			3KQ	2.74834e-05	1.00546e-05					2KR	0.492555	0.83785			2KQ	0.323935	1.76161
											3KQ	1.05987e-05	2.73279e-05			3KR	1.77843e-05	2.35286e-05					3KR	0.397276	1.10859			3KQ	0.475974	1.55076
HA PD	Stu2-No Tag	442.607	924.243		HA PD	Stu2-No Tag	1012.83	720.121			Normalized co-purified Tub1 band density relative to Stu2-acetyl mutant enrichment, normalized to the WT control.												3KQ	0.236914	1.35128			3KR	0.669078	4.82775
	Stu2-3xHA	17853.6	30064.9			Stu2-3xHA	27462	35367.8															LOG2 tranform of co-purified Tub1 band density relative to Stu2-acetyl mutant enrichment.
	K252R	20110.5	31089.8			K252Q	36801.6	37203.1			K to R	Bio Rep 1	Bio Rep 2			K to Q	Bio Rep 1	Bio Rep 2					K to R	Bio Rep 1	Bio Rep 2			K to Q	Bio Rep 1	Bio Rep 2
	K469R	17696.2	31524.4			K469Q	34671.8	36946.7			Stu2-No Tag	10.2542	4.73773			Stu2-No Tag	7.25404	2.24433					Stu2-No Tag	-0.861645	2.18955			Stu2-No Tag	4.43076	3.65022
	K870R	9047	13468.6			K870Q	29625	31412.4			Stu2-3xHA	1	1			Stu2-3xHA	1	1					Stu2-3xHA	0	0			Stu2-3xHA	0	0
	2KR	12180	18808.7			2KQ	46594.5	41845.5			K252R	0.348071	0.596023			K252Q	0.407187	2.22146					K252R	0.697094	0.54095			K252Q	4.14418	1.22297
	3KR	10377	12688.3			3KQ	49393.3	54294.4			K469R	0.59808	0.625375			K469Q	0.205928	1.41581					K469R	2.1528	0.311425			K469Q	3.15126	-0.604044
	3KQ	27719.6	36282.3			3KR	26452.9	36317.5			K870R	1.96364	2.92207			K870Q	0.426124	0.725859					K870R	0.759245	-1.9504			K870Q	-0.117039	-2.06264
											2KR	0.642731	1.91652			2KQ	0.226673	0.260191					2KR	-0.17392	-1.53947			2KQ	2.29948	-0.67566
HA WCE	Stu2-No Tag	377.678	60.485		HA WCE	Stu2-No Tag	253.607	692.728			3KR	0.316631	1.22007			3KQ	0.379239	0.501352					3KR	-2.34938	-5.83392			3KQ	4.29548	1.47083
	Stu2-3xHA	26555.5	31614.5			Stu2-3xHA	30393.5	32260			3KQ	0.145655	1.4081			3KR	0.245402	1.17321					3KQ	1.77816	-1.36617			3KR	-4.13928	-2.56151
	K252R	22883.1	32985			K252Q	21148	21031.8			LOG2 transform of the normalized co-purified Tub1 band density relative to Stu2-acetyl mutant enrichment.												Graphing co-purified Tub1 band density relative to Stu2-acetyl mutant enrichment normalized to the WT control.
	K469R	21126.3	25963.1			K469Q	29393.8	28986.2																Bio Rep 1	Bio Rep 2	Bio Rep 3	Bio Rep 4		n=	AVERAGE	STDEV.S	SEM	p-value
	K870R	13029.8	19510.2			K870Q	20504.3	29042.6			K to R	Bio Rep 1	Bio Rep 2			K to Q	Bio Rep 1	Bio Rep 2					Stu2-3xHA	1	1	1	1		4	1	0	0	null
	2KR	25313	27685.2			2KQ	31068.1	31613.1			Stu2-No Tag	-0.825921	2.0737			Stu2-No Tag	5.33008	4.71302					K252R	0.654827	0.627326				2	0.641076	0.019446	0.0137504	0.6561
	3KR	13372.9	15917			3KQ	36540.5	35376.4			Stu2-3xHA	0	0			Stu2-3xHA	0	0					K252Q	0.797689	2.6476				2	1.72264	1.30808	0.924955	0.857
	3KQ	30682.5	25587			3KR	26143.3	21448.4			K252R	0.970518	0.493351			K252Q	4.21319	1.51106					K469R	0.813169	0.837648				2	0.825408	0.0173088	0.0122392	0.9088
											K469R	2.42617	-0.0223041			K469Q	3.40529	0.290787					K469Q	0.458057	2.39216				2	1.42511	1.36761	0.967049	0.3894
PGK1 WCE	Stu2-No Tag	14891.9	20707.8		PGK1 WCE	Stu2-No Tag	22389.6	24407.3			K870R	1.37471	-2.02061			K870Q	-0.428116	-1.72319					K870R	1.79726	1.99041				2	1.89383	0.136582	0.0965783	0.5115
	Stu2-3xHA	18278.6	25615.6			Stu2-3xHA	23937.3	27475			2KR	0.529183	-1.36739			2KQ	2.47265	0.158395					K870Q	0.445264	3.53611				2	1.99069	2.18556	1.54542	0.536
	K252R	9348.63	22660.7			K252Q	17609.1	31126.4			3KR	-1.85907	-5.81457			3KQ	5.07631	2.50229					2KR	0.492555	0.83785				2	0.665202	0.24416	0.172647	0.4495
	K469R	12760.5	24380.5			K469Q	19556.2	29239			3KQ	2.06981	-1.59514			3KR	-3.09982	-2.48304					2KQ	0.323935	1.76161				2	1.04277	1.01659	0.718837	0.235
	K870R	14520.5	18245.2			K870Q	20866	24693.5			Graphing Normalized co-purified Tub1 band density relative to Stu2-acetyl mutant enrichment, normalized to the WT control.												3KR	0.397276	1.10859	0.669078	4.82775		4	1.75067	2.07221	1.03611	0.7076
	2KR	11806.7	21560.8			2KQ	17269.4	24298.8															3KQ	0.236914	1.35128	0.475974	1.55076		4	0.903731	0.644609	0.322304	0.3211
	3KR	16495.4	23923.5			3KQ	16814	20975.2				Bio Rep 1	Bio Rep 2	Bio Rep 3	Bio Rep 4		n=	AVERAGE	STDEV.S	SEM	p-value		Graphing LOG2 transform of the co-purified Tub1 band density relative to Stu2-acetyl mutant enrichment.
	3KQ	16887.3	20515.5			3KR	17550.4	21164.1			Stu2-3xHA	1	1	1	1		4	1	0	0	null			Bio Rep 1	Bio Rep 2	Bio Rep 3	Bio Rep 4		n=	AVERAGE	STDEV.S	SEM	p-value
											K252R	0.348071	0.596023				2	0.472047	0.175328	0.123976	0.1731		Stu2-3xHA	0	0	0	0		4	0	0	0	null
											K252Q	0.407187	2.22146				2	1.31432	1.28288	0.907134	0.6196		K252R	-0.610815	-0.672713				2	-0.641764	0.0437685	0.030949	0.6561
											K469R	0.59808	0.625375				2	0.611727	0.0193004	0.0136475	0.4636		K252Q	-0.326101	1.40468				2	0.539292	1.22385	0.865393	0.857
											K469Q	0.205928	1.41581				2	0.810869	0.855516	0.604941	0.2157		K469R	-0.298373	-0.255585				2	-0.276979	0.0302556	0.0213939	0.9088
											K870R	1.96364	2.92207				2	2.44285	0.677714	0.479216	0.4494		K469Q	-1.1264	1.25831				2	0.0659558	1.68624	1.19236	0.3894
											K870Q	0.426124	0.725859				2	0.575991	0.211945	0.149868	0.2469		K870R	0.845796	0.993068				2	0.919432	0.104137	0.0736358	0.5115
											2KR	0.642731	1.91652				2	1.27963	0.900706	0.636895	0.8062		K870Q	-1.16727	1.82216				2	0.327447	2.11385	1.49472	0.536
											2KQ	0.226673	0.260191				2	0.243432	0.0237007	0.0167589	0.0954		2KR	-1.02164	-0.255237				2	-0.63844	0.541931	0.383203	0.4495
											3KR	0.316631	1.22007	0.245402	1.17321		4	0.738827	0.529779	0.264889	0.2131		2KQ	-1.62622	0.816893				2	-0.404666	1.72754	1.22156	0.235
											3KQ	0.145655	1.4081	0.379239	0.501352		4	0.608587	0.553061	0.276531	0.164		3KR	-1.33179	0.148726	-0.579754	2.27135		4	0.127134	1.55202	0.776008	0.7076
											Graphing LOG2 tranform of the normalized co-purified Tub1 band density relative to Stu2-acetyl mutant enrichment.												3KQ	-2.07757	0.434326	-1.07105	0.632971		4	-0.520329	1.28708	0.643541	0.3211
												Bio Rep 1	Bio Rep 2	Bio Rep 3	Bio Rep 4		n=	AVERAGE	STDEV.S	SEM	p-value
											Stu2-3xHA	0	0	0	0		4	0	0	0	null		<<<<<<	Bio Rep 1	Bio Rep 2	Bio Rep 3	Bio Rep 4	p-value		^^^^	Bio Rep 1	Bio Rep 2	Bio Rep 3	Bio Rep 4	p-value
											K252R	-1.52255	-0.746561				2	-1.13455	0.548704	0.387993	0.1731		Stu2-No Tag	0.000746158	9.1948e-05	0.0005257	4.50099e-05	0.1711		Stu2-No Tag	7.24357	0.689072	5.50755	1.17276	0.1515
											K252Q	-1.29623	1.15151				2	-0.0723647	1.73081	1.22387	0.6196		Stu2-3xHA	7.27661e-05	1.94076e-05	7.24699e-05	2.00549e-05	null		Stu2-3xHA	0.935589	0.277803	0.823606	0.121649	null
											K469R	-0.74159	-0.677207				2	-0.709398	0.0455256	0.0321914	0.4636		K252R	2.53278e-05	1.15674e-05			0.1731		K252R	0.612648	0.174273			0.6561
											K469Q	-2.27979	0.501627				2	-0.889081	1.96676	1.39071	0.2157		K252Q	2.95088e-05	4.45511e-05			0.6196		K252Q	0.656981	0.322078			0.857
											K870R	0.973527	1.54699				2	1.26026	0.405499	0.286731	0.4494		K469R	4.352e-05	1.2137e-05			0.4636		K469R	0.760792	0.232701			0.9088
											K870Q	-1.23066	-0.462238				2	-0.846447	0.543353	0.384209	0.2469		K469Q	1.49236e-05	2.83939e-05			0.2157		K469Q	0.377259	0.291004			0.3894
											2KR	-0.637713	0.93849				2	0.150389	1.11454	0.788101	0.8062		K870R	0.000142886	5.67104e-05			0.4494		K870R	1.68149	0.552943			0.5115
											2KQ	-2.14131	-1.94236				2	-2.04183	0.140684	0.0994788	0.0954		K870Q	3.08811e-05	1.4557e-05			0.2469		K870Q	0.366722	0.430165			0.536
											3KR	-1.65913	0.286961	-2.02678	0.230459		4	-0.792122	1.22286	0.61143	0.2131		2KR	4.6769e-05	3.71951e-05			0.8062		2KR	0.460829	0.232757			0.4495
											3KQ	-2.77937	0.493752	-1.39882	-0.996104		4	-1.17014	1.34669	0.673347	0.164		2KQ	1.6427e-05	5.21811e-06			0.0954		2KQ	0.266795	0.214298			0.235
																							3KR	2.304e-05	2.36786e-05	1.77843e-05	2.35286e-05	0.2131		3KR	0.371687	0.30797	0.551056	0.587292	0.7076
																							3KQ	1.05987e-05	2.73279e-05	2.74834e-05	1.00546e-05	0.164		3KQ	0.221654	0.375389	0.392015	0.188648	0.3211

## Sheet: Fig. S2 Tetrad Dissection Data
	WT or mutant plasmids transformed into stu2-Δ1::HIS3/STU2 heterozygous diploids and dissected
Total Tetrads		expected stu2-∆1::HIS3+	expected STU2::his3-	stu2-∆1::HIS3+ /LEU2+	stu2-∆1::HIS3+ /leu2-	STU2::his3- /LEU2+	STU2::his3- /leu-
WT-HA	158	316	316	126	0	117	174
WT-NT	28	56	56	12	0	15	33
Vector	156	0	312	0	0	95	190
252R	36	72	72	50	0	53	16
469R	48	96	96	48	0	44	46
870R	12	24	24	16	0	14	9
2KR	47	94	94	40	0	50	38
3KR	36	72	72	27	0	0	28
252Q	36	72	72	57	0	60	8
469Q	24	48	48	23	0	23	16
870Q	12	24	24	7	0	7	16
2KQ	48	96	96	40	0	40	50
3KQ	36	72	72	37	0	34	18

## Sheet: Fig. S3 Qual CTF Assay
Qualitative chromosome transmission fidelity assay	Colony counts				Sector counts				Sectors per colony
	1	2	3	4	1	2	3	4	1	2	3	4
Genomic	79	98	95	96	16	19	23	19	0.202532	0.193878	0.242105	0.197917
WT	61	60	72	52	38	35	27	26	0.622951	0.583333	0.375	0.5
K252R	72	64	68	59	69	65	62	65	0.958333	1.01562	0.911765	1.10169
K469R	50	49	78	48	46	56	49	40	0.92	1.14286	0.628205	0.833333
K252,469R	63	57	57	61	61	49	49	45	0.968254	0.859649	0.859649	0.737705
K252,469,870R	52	63	60	52	32	29	41	26	0.615385	0.460317	0.683333	0.5
K252Q	40	39	50	36	16	18	17	25	0.4	0.461538	0.34	0.694444
K469Q	76	89	79	74	17	18	22	23	0.223684	0.202247	0.278481	0.310811
K870Q	58	48	42	49	28	25	12	35	0.482759	0.520833	0.285714	0.714286
K252,469Q	84	62	65	65	26	33	34	34	0.309524	0.532258	0.523077	0.523077
K252,469,870Q	67	65	67	70	19	29	25	27	0.283582	0.446154	0.373134	0.385714
Qualitative CTF analysis	T1	T2	T3	T4	AVG	SEM		* p < 0.05, ** p < 0.01, *** p < 0.005
Genomic	0.202532	0.193878	0.242105	0.197917	0.209108	0.0111403		Comparison		p value	significance
WT	0.622951	0.583333	0.375	0.5	0.520321	0.0547985		Genomic vs WT		0.0114	*
K252R	0.958333	1.01562	0.911765	1.10169	0.996854	0.0408942		K252R vs WT		0.0004	***
K252Q	0.4	0.461538	0.34	0.694444	0.473996	0.0775581		K252Q vs WT		0.6463
K469R	0.92	1.14286	0.628205	0.833333	0.881099	0.106563		K469R vs WT		0.0395	*
K469Q	0.223684	0.202247	0.278481	0.310811	0.253806	0.0248731		K469Q vs WT		0.0114	*
K870Q	0.482759	0.520833	0.285714	0.714286	0.500898	0.0878279		K870Q vs WT		0.8585
K252,469R	0.968254	0.859649	0.859649	0.737705	0.856314	0.0471		2KR vs WT		0.0035	***
K252,469Q	0.309524	0.532258	0.523077	0.523077	0.471984	0.0541966		2KQ vs WT		0.5537
K252,469,870R	0.615385	0.460317	0.683333	0.5	0.564759	0.0514171		3KR vs WT		0.5759
K252,469,870Q	0.283582	0.446154	0.373134	0.385714	0.372146	0.0335482		3KQ vs WT		0.0692
								K252R vs K252Q		0.0019	***
								K469R vs K469Q		0.0105	*
								2KR vs 2KQ		0.0017	***
								3KR vs 3KQ		0.0257	*
								K870Q vs 3KQ		0.2427
